# Supplementary material for: Nurses’ Perspectives on Unmet Social, Psychological, and Spiritual Needs of Palliative Patients in Croatia: A Cross-Sectional Study
Source: Nurs Rep. 2026 Jan 16;16(1):29. doi: 10.3390/nursrep16010029 (PMC12844772; doi:10.3390/nursrep16010029)
Supplement: Supplementary file 1 [file nursrep-16-00029-s001.zip]

Archive with 1 entries (1 files):
- nursrep-3997410-supplementary.pdf
